# Supplementary material for: Systematic identification of cell-cell interactions associated with the severity of patients with Alzheimer's disease
Source: J Alzheimers Dis. 2026 Apr 15;111(3):1156–67. doi: 10.1177/13872877261441603 (PMC13219764; doi:10.1177/13872877261441603)
Supplement: sj-xlsx-2-alz-10.1177_13872877261441603 - Supplemental material for Systematic identification of cell-cell interactions associated with the severity of patients with Alzheimer's disease [file sj-xlsx-2-alz-10.1177_13872877261441603.xlsx]

## Sheet: SuppTable1
Supplemental Table 1. AD-associated CCIs in the Piras dataset
	ER	PV	QV
Non-neuronal_Astro → GABAergic_Sst	2.7259	8.28706e-14	2.83417e-11
Non-neuronal_VLMC → GABAergic_Sst	3.07239	3.13996e-13	5.36933e-11
Non-neuronal_OPC → GABAergic_Sst	2.58144	1.60957e-07	1.83491e-05
Non-neuronal_Micro-PVM → GABAergic_Sst	2.23844	2.45478e-07	1.92898e-05
Non-neuronal_VLMC → GABAergic_Vip	2.64238	2.82014e-07	1.92898e-05
Non-neuronal_Oligo → GABAergic_Sst	2.26151	5.00449e-07	2.85256e-05
Non-neuronal_Astro → GABAergic_Vip	2.06928	1.02631e-06	5.01423e-05
Glutamatergic_L5IT → GABAergic_Sst	2.15688	1.78532e-06	7.63224e-05
Non-neuronal_VLMC → Glutamatergic_L6ITCar3	3.564	2.49006e-06	9.46221e-05
Non-neuronal_Endo → GABAergic_Sst	2.41195	3.93137e-06	0.000134453
Non-neuronal_VLMC → Glutamatergic_L2/3IT	2.01181	4.46761e-06	0.000138902
Non-neuronal_VLMC → Glutamatergic_L6IT	2.58923	6.65959e-06	0.000189798
GABAergic_Lamp5 → GABAergic_Sst	2.24053	7.11575e-05	0.00187199
Non-neuronal_Micro-PVM → Glutamatergic_L6ITCar3	2.89151	0.000101524	0.00248008
Non-neuronal_OPC → GABAergic_Vip	2.04796	0.000129458	0.00278093
Non-neuronal_VLMC → Glutamatergic_L6b	2.29003	0.000130102	0.00278093
Glutamatergic_L2/3IT → GABAergic_Sst	1.77479	0.000139721	0.00281086
Non-neuronal_VLMC → GABAergic_Sncg	2.97579	0.000163006	0.00309711
GABAergic_Pvalb → GABAergic_Sst	2.05799	0.000204306	0.00367752
Non-neuronal_Astro → Glutamatergic_L2/3IT	1.63481	0.000268651	0.00458669
Non-neuronal_Endo → Glutamatergic_L6ITCar3	2.96081	0.000281639	0.00458669
Non-neuronal_Astro → Glutamatergic_L6ITCar3	2.72799	0.000420601	0.00653844
Non-neuronal_VLMC → GABAergic_Pvalb	1.9277	0.00046448	0.00690661
Non-neuronal_Endo → GABAergic_Vip	2.00955	0.00065793	0.00937551
GABAergic_Lamp5 → Glutamatergic_L6ITCar3	2.69347	0.000752557	0.010295
Glutamatergic_L5IT → Glutamatergic_L6ITCar3	2.64934	0.000918923	0.0120874
Non-neuronal_VLMC → Non-neuronal_OPC	1.82868	0.00105467	0.0133592
GABAergic_Pvalb → Glutamatergic_L6ITCar3	2.42321	0.00128367	0.0153759
Non-neuronal_Oligo → GABAergic_Vip	1.69826	0.001305	0.0153759
Non-neuronal_Endo → Glutamatergic_L6IT	2.19078	0.00137493	0.0153759
Non-neuronal_Astro → Glutamatergic_L6IT	2.14186	0.00139372	0.0153759
Non-neuronal_VLMC → GABAergic_Lamp5	1.89569	0.00147185	0.0157304
Non-neuronal_Micro-PVM → GABAergic_Vip	1.62697	0.00175159	0.0181528
Non-neuronal_OPC → Glutamatergic_L6ITCar3	2.59658	0.00225827	0.0227156
Non-neuronal_VLMC → Glutamatergic_L5/6NP	2.98203	0.00245904	0.0240283
Non-neuronal_VLMC → Non-neuronal_Oligo	1.74222	0.0028421	0.0262732
Non-neuronal_Micro-PVM → Glutamatergic_L6IT	1.93701	0.00284243	0.0262732
Glutamatergic_L5ET → GABAergic_Sst	2.20318	0.00294168	0.0264751
Non-neuronal_VLMC → Glutamatergic_L5IT	1.50337	0.00376296	0.0329983
Glutamatergic_L5ET → Glutamatergic_L6ITCar3	2.71642	0.00419029	0.035827
Non-neuronal_Micro-PVM → GABAergic_Sncg	2.28352	0.00551346	0.0459903
Glutamatergic_L5IT → GABAergic_Vip	1.31865	0.00598038	0.0486973
Non-neuronal_Endo → GABAergic_Sncg	2.49084	0.00633579	0.0492994
Non-neuronal_Endo → GABAergic_Sncg	1.43534	0.00634261	0.0492994

## Sheet: SuppTable2
Supplemental Table 2. AD-associated CCIs in the Friedman dataset
	ER	PV	QV
Non-neuronal_OPC → GABAergic_Sst	2.99305	1.15972e-19	3.96623e-17
Non-neuronal_Micro-PVM → GABAergic_Sst	2.46529	7.13431e-14	1.21997e-11
Glutamatergic_L5IT → GABAergic_Sst	2.3398	2.51188e-11	2.86354e-09
Non-neuronal_Astro → GABAergic_Sst	2.36163	7.0334e-11	6.01356e-09
Non-neuronal_Endo → GABAergic_Sst	2.4302	1.24231e-09	8.4974e-08
Non-neuronal_VLMC → GABAergic_Sst	2.35483	3.86331e-09	2.03569e-07
Non-neuronal_Oligo → GABAergic_Sst	2.23859	4.16661e-09	2.03569e-07
GABAergic_Lamp5 → GABAergic_Sst	2.1753	5.24122e-08	2.24062e-06
Glutamatergic_L2/3IT → GABAergic_Sst	1.85955	6.17098e-08	2.34497e-06
Non-neuronal_OPC → GABAergic_Vip	2.31139	2.92008e-07	9.98668e-06
GABAergic_Pvalb → GABAergic_Sst	2.05131	7.33465e-05	0.00228041
Non-neuronal_OPC → Glutamatergic_L2/3IT	1.85985	0.000142349	0.00352104
Non-neuronal_OPC → Glutamatergic_L5/6NP	2.79162	0.000152566	0.00352104
GABAergic_Sncg → GABAergic_Sst	1.95851	0.000153736	0.00352104
Non-neuronal_Micro-PVM → GABAergic_Vip	1.72234	0.000154432	0.00352104
Non-neuronal_Oligo → GABAergic_Vip	1.70805	0.000542414	0.0111525
Non-neuronal_OPC → GABAergic_Pvalb	1.74219	0.000579664	0.0111525
Non-neuronal_Astro → GABAergic_Vip	1.6533	0.000586972	0.0111525
Glutamatergic_L6b → GABAergic_Sst	2.04602	0.000674301	0.0121374
Non-neuronal_Micro-PVM → Glutamatergic_L5/6NP	2.49679	0.000757042	0.0129454
Non-neuronal_OPC → Glutamatergic_L6IT	2.22687	0.000885394	0.0144193
Non-neuronal_OPC → Non-neuronal_Oligo	1.84063	0.00139633	0.0212771
GABAergic_Vip → GABAergic_Sst	1.77364	0.00143092	0.0212771
Glutamatergic_L5IT → GABAergic_Vip	1.38509	0.00167998	0.0239397
Non-neuronal_Oligo → Glutamatergic_L5/6NP	2.35361	0.00183343	0.0250813
Non-neuronal_OPC → GABAergic_Sncg	2.25152	0.00360819	0.0474616

## Sheet: SuppTable3
Supplemental Table 3. Braak-associated CCIs in the Friedman dataset
	ER	PV	QV
Non-neuronal_Oligo → GABAergic_Sst	2.73114	2.19003e-09	7.48992e-07
Non-neuronal_Oligo → Glutamatergic_L2/3IT	2.25684	2.70552e-08	4.57492e-06
Non-neuronal_Oligo → GABAergic_Vip	2.50132	4.01309e-08	4.57492e-06
Non-neuronal_Oligo → Non-neuronal_Astro	2.7294	1.30352e-07	1.11451e-05
Non-neuronal_Oligo → Glutamatergic_L5ET	3.09155	1.81221e-07	1.23955e-05
Non-neuronal_Oligo → Glutamatergic_L5IT	1.87894	4.43853e-07	2.52996e-05
Non-neuronal_Oligo → Glutamatergic_L5/6NP	3.7638	1.13927e-05	0.000523438
Non-neuronal_Oligo → GABAergic_Lamp5	1.93185	1.22442e-05	0.000523438
Non-neuronal_Oligo → Glutamatergic_L6IT	2.55711	2.00803e-05	0.000763053
Non-neuronal_Micro-PVM → GABAergic_Sst	1.97675	0.000139853	0.00459494
Non-neuronal_Micro-PVM → Non-neuronal_Astro	2.07147	0.000154296	0.00459494
Non-neuronal_OPC → GABAergic_Sst	2.07976	0.000161226	0.00459494
Non-neuronal_Micro-PVM → Glutamatergic_L5ET	2.51357	0.000558112	0.0146826

## Sheet: SuppTable4
Supplemental Table 4. CDR-associated CCIs in the Wang dataset
Regions	ER	PV	QV	CCI
Anterior Cingulate	6.21576	1.33602e-08	4.56919e-06	GABAergic_Sncg → Glutamatergic_L2/3IT
Anterior Cingulate	3.5744	3.90575e-05	0.0133186	Non-neuronal_VLMC → Glutamatergic_L2/3IT
Anterior Cingulate	2.74649	5.64253e-05	0.0191846	Non-neuronal_Astro → Glutamatergic_L2/3IT
Anterior Cingulate	3.15051	6.08479e-05	0.0206274	Non-neuronal_VLMC → Glutamatergic_L5IT
Anterior Cingulate	6.81553	8.1678e-05	0.0276072	GABAergic_Sncg → Glutamatergic_L5ET
Anterior Cingulate	5.85334	0.000135034	0.0455063	GABAergic_Sncg → Non-neuronal_Oligo
Dorsolateral Prefrontal Cortex	5.23725	1.01654e-05	0.00347658	Glutamatergic_L6b → GABAergic_Pvalb
Dorsolateral Prefrontal Cortex	4.54108	8.16918e-05	0.0278569	Glutamatergic_L6b → Glutamatergic_L2/3IT
Frontal Pole	4.57551	0.00010491	0.0358793	Non-neuronal_VLMC → Glutamatergic_L5/6NP
Inferior Frontal Gyrus	2.34882	0.00014482	0.0495284	Glutamatergic_L5IT → GABAergic_Vip
Inferior Temporal Gyrus	10.4913	3.51788e-12	1.20311e-09	Glutamatergic_L5ET → Glutamatergic_L5IT
Inferior Temporal Gyrus	8.46954	7.22614e-08	2.46411e-05	Glutamatergic_L5ET → GABAergic_Sst
Inferior Temporal Gyrus	7.63432	3.04457e-07	0.000103515	Glutamatergic_L5ET → GABAergic_Lamp5
Inferior Temporal Gyrus	8.90901	3.5798e-07	0.000121355	Glutamatergic_L5ET → GABAergic_Pvalb
Inferior Temporal Gyrus	7.52696	4.37776e-07	0.000147968	Glutamatergic_L5ET → GABAergic_Vip
Inferior Temporal Gyrus	9.7351	8.46647e-07	0.00028532	Glutamatergic_L5ET → Glutamatergic_L2/3IT
Inferior Temporal Gyrus	8.22637	1.28523e-06	0.000431836	Glutamatergic_L5ET → Glutamatergic_L6b
Inferior Temporal Gyrus	7.88	5.38442e-06	0.00180378	Glutamatergic_L5ET → GABAergic_Sncg
Inferior Temporal Gyrus	8.08205	2.46228e-05	0.00822402	Glutamatergic_L5ET → Glutamatergic_L5/6NP
Inferior Temporal Gyrus	6.94193	3.90832e-05	0.0130147	Glutamatergic_L5ET → Non-neuronal_Micro-PVM
Inferior Temporal Gyrus	5.05128	5.46402e-05	0.0181406	Non-neuronal_Astro → Glutamatergic_L5/6NP
Inferior Temporal Gyrus	7.31565	0.000116909	0.038697	Glutamatergic_L5ET → Glutamatergic_L6IT
Middle Temporal Gyrus	2.2502	5.48319e-08	1.87525e-05	Non-neuronal_Micro-PVM → Glutamatergic_L2/3IT
Middle Temporal Gyrus	2.30309	1.61255e-07	5.4988e-05	Non-neuronal_Micro-PVM → GABAergic_Vip
Middle Temporal Gyrus	2.53862	1.69293e-06	0.000575597	Non-neuronal_Micro-PVM → GABAergic_Sst
Middle Temporal Gyrus	2.0935	1.93288e-06	0.000655247	Non-neuronal_Micro-PVM → Glutamatergic_L5IT
Middle Temporal Gyrus	2.49801	8.34535e-06	0.00282073	Non-neuronal_VLMC → GABAergic_Sst
Middle Temporal Gyrus	2.28807	3.08339e-05	0.010391	Non-neuronal_VLMC → Glutamatergic_L2/3IT
Middle Temporal Gyrus	2.09204	3.18324e-05	0.0106957	Non-neuronal_Micro-PVM → GABAergic_Pvalb
Middle Temporal Gyrus	2.02309	4.75561e-05	0.0159313	Non-neuronal_Astro → Glutamatergic_L2/3IT
Middle Temporal Gyrus	3.67894	8.03149e-05	0.0268252	Non-neuronal_VLMC → Glutamatergic_L5/6NP
Middle Temporal Gyrus	3.64123	9.83162e-05	0.0327393	Non-neuronal_Micro-PVM → Glutamatergic_L5/6NP
Middle Temporal Gyrus	2.40182	0.000150117	0.0498389	Non-neuronal_Endo → GABAergic_Sst
Occipital Visual Cortex	4.1733	5.1264e-07	0.000175323	Non-neuronal_Micro-PVM → Glutamatergic_L5IT
Occipital Visual Cortex	3.76962	3.43811e-06	0.00117239	Non-neuronal_Micro-PVM → Glutamatergic_L2/3IT
Occipital Visual Cortex	3.47328	0.000100468	0.034159	Non-neuronal_Micro-PVM → Glutamatergic_L6b
Parahippocampal Gyrus	3.43573	1.99136e-08	6.81045e-06	GABAergic_Sncg → GABAergic_Sst
Parahippocampal Gyrus	2.34363	3.24931e-05	0.0110802	Non-neuronal_VLMC → GABAergic_Sst
Parahippocampal Gyrus	3.78429	3.58546e-05	0.0121906	Glutamatergic_L5ET → Glutamatergic_L5/6NP
Parahippocampal Gyrus	2.30472	4.54816e-05	0.0154183	Glutamatergic_L5ET → GABAergic_Vip
Parahippocampal Gyrus	3.22969	0.000128439	0.0434125	GABAergic_Sncg → Glutamatergic_L6IT
Posterior Cingulate Cortex	4.41817	1.42171e-10	4.86223e-08	Glutamatergic_L5IT → Non-neuronal_Oligo
Posterior Cingulate Cortex	7.29888	4.69361e-07	0.000160052	GABAergic_Sncg → Non-neuronal_Oligo
Posterior Cingulate Cortex	5.00387	4.28078e-06	0.00145546	Non-neuronal_VLMC → Non-neuronal_Oligo
Posterior Cingulate Cortex	4.21814	4.55308e-06	0.00154349	GABAergic_Vip → Non-neuronal_Oligo
Posterior Cingulate Cortex	4.31969	6.70648e-06	0.00226679	GABAergic_Lamp5 → Non-neuronal_Oligo
Posterior Cingulate Cortex	3.59799	1.05068e-05	0.00354078	Glutamatergic_L2/3IT → Non-neuronal_Oligo
Posterior Cingulate Cortex	5.36644	1.34147e-05	0.00450735	GABAergic_Sncg → Glutamatergic_L2/3IT
Posterior Cingulate Cortex	4.32882	4.40115e-05	0.0147438	Non-neuronal_Micro-PVM → Non-neuronal_Oligo
Posterior Cingulate Cortex	3.92532	8.96847e-05	0.0299547	Non-neuronal_Astro → Non-neuronal_Oligo
Posterior Cingulate Cortex	5.02528	9.10164e-05	0.0303085	Non-neuronal_Endo → Non-neuronal_Oligo
Precentral Gyrus	3.68217	1.66911e-05	0.00570834	GABAergic_Sncg → Glutamatergic_L2/3IT
Prefrontal Cortex	8.50397	2.36727e-05	0.00809605	GABAergic_Sncg → Glutamatergic_L5/6NP
Prefrontal Cortex	6.28349	0.000115994	0.0395539	GABAergic_Pvalb → Glutamatergic_L5/6NP
Superior Parietal Lobule	3.29657	3.43507e-05	0.0117479	Non-neuronal_Oligo → Non-neuronal_Endo
Superior Temporal Gyrus	2.35571	2.80904e-07	9.60692e-05	Glutamatergic_L5ET → GABAergic_Vip
Superior Temporal Gyrus	2.39868	4.49509e-05	0.0153283	Glutamatergic_L5ET → GABAergic_Sst
Temporal Pole	3.28985	4.30217e-05	0.0147134	GABAergic_Sncg →GABAergic_Sst
Temporal Pole	2.38718	0.000110559	0.0377005	Non-neuronal_VLMC → GABAergic_Vip
